# Supplementary material for: Impact of a Digital Leakage Notification System on Healthcare Resource Utilisation and Costs for People with Stomas in the United Kingdom: Analysis of Interim Results from a Prospective Longitudinal Study
Source: J Mark Access Health Policy. 2026 May 6;14(2):29. doi: 10.3390/jmahp14020029 (PMC13214903; doi:10.3390/jmahp14020029)
Supplement: Supplementary file 1 [file jmahp-14-00029-s001.zip]

Archive with 1 entries (1 files):
- jmahp-4190183-supplementary.pdf
